# Supplementary material for: pH-responsive hydrogel with dual-crosslinked network of polyvinyl alcohol/boric acid for controlled release of salvianolic acid B: novel pro-regenerative mechanisms in scar inhibition and wound healing
Source: Regen Biomater. 2025 Jan 2;12:rbaf002. doi: 10.1093/rb/rbaf002 (PMC11785367; doi:10.1093/rb/rbaf002)
Supplement: rbaf002_Supplementary_Data [file rbaf002_supplementary_data.zip]

Archive with 1 entries (1 files):
- 47c24_Supplementary File.docx
